# Supplementary material for: Koumine’s Therapeutic Impact on Hepatocellular Carcinoma: A Combined Network Pharmacology and Experimental Study
Source: Biomedicines. 2026 May 30;14(6):1250. doi: 10.3390/biomedicines14061250 (PMC13296294; doi:10.3390/biomedicines14061250)
Supplement: Supplementary file 1 [file biomedicines-14-01250-s001.zip › Supplementary File S1.xlsx]

## Sheet: Sheet1
View	P18089	Alpha-2B adrenergic receptor	1
View	P10980	Muscarinic acetylcholine receptor M2	1
View	P18901	D(1A) dopamine receptor	1
View	Q494W8	CHRNA7-FAM7A fusion protein	0.999
View	P36544	Neuronal acetylcholine receptor subunit alpha-7	0.999
View	P41144	Kappa-type opioid receptor	0.999
View	P31390	Histamine H1 receptor	0.999
View	P21918	D(1B) dopamine receptor	0.998
View	P47898	5-hydroxytryptamine receptor 5A	0.997
View	P18825	Alpha-2C adrenergic receptor	0.995
View	P09483	Neuronal acetylcholine receptor subunit alpha-4	0.993
View	P35372	Mu-type opioid receptor	0.979
View	P22086	Alpha-2C adrenergic receptor	0.953
View	O43353	Receptor-interacting serine/threonine-protein kinase 2	0.947
View	Q60492	Sigma non-opioid intracellular receptor 1	0.923
View	P21728	D(1A) dopamine receptor	0.884
View	P41145	Kappa-type opioid receptor	0.843
View	P30729	D(4) dopamine receptor	0.821
View	P55211	Caspase-9	0.655
View	P11229	Muscarinic acetylcholine receptor M1	0.654
View	P08913	Alpha-2A adrenergic receptor	0.556
View	P31388	5-hydroxytryptamine receptor 6	0.525
View	P41146	Nociceptin receptor	0.346
View	P10275	Androgen receptor	0.294
View	P08909	5-hydroxytryptamine receptor 2C	0.284
View	P08482	Muscarinic acetylcholine receptor M1	0.241
View	P20288	D(2) dopamine receptor	0.216
View	P28566	5-hydroxytryptamine receptor 1E	0.162
View	P04058	Acetylcholinesterase	0.151
View	Q12809	Potassium voltage-gated channel subfamily H member 2	0.124
View	P08173	Muscarinic acetylcholine receptor M4	0.107
View	P15207	Androgen receptor	0.089
View	O95136	Sphingosine 1-phosphate receptor 2	0.061
View	Q9NWZ3	Interleukin-1 receptor-associated kinase 4	0.06
View	P24468	COUP transcription factor 2	0.048
View	P34975	Kappa-type opioid receptor	0.048
View	P42866	Mu-type opioid receptor	0.037
View	P35869	Aryl hydrocarbon receptor	0.037
View	P61169	D(2) dopamine receptor	0.021
View	P30939	5-hydroxytryptamine receptor 1F	0.019
View	P31941	DNA dC->dU-editing enzyme APOBEC-3A	0.011
View	P18130	Alpha-1A adrenergic receptor	0.009
View	Q99720	Sigma non-opioid intracellular receptor 1	0.005
View	P08483	Muscarinic acetylcholine receptor M3	0.005
View	P80365	Corticosteroid 11-beta-dehydrogenase isozyme 2	0.004
View	P28564	5-hydroxytryptamine receptor 1B	0.004
View	O60755	Galanin receptor type 3	0.004
View	P35563	5-hydroxytryptamine receptor 3A	0.003
View	Q9R0C9	Sigma non-opioid intracellular receptor 1	0.003
View	P29477	Nitric oxide synthase, inducible	0.003
View	P28223	5-hydroxytryptamine receptor 2A	0.003
View	P46098	5-hydroxytryptamine receptor 3A	0.002
View	P08684	Cytochrome P450 3A4	0.002
View	O42713	Polyphenol oxidase 2	0.002
View	P23975	Sodium-dependent noradrenaline transporter	0.002
View	P05067	Amyloid beta A4 protein	0.001
View	P28845	Corticosteroid 11-beta-dehydrogenase isozyme 1	0.001
View	P28335	5-hydroxytryptamine receptor 2C	0.001
View	P35398	Nuclear receptor ROR-alpha	0.001
