# Supplementary material for: Koumine’s Therapeutic Impact on Hepatocellular Carcinoma: A Combined Network Pharmacology and Experimental Study
Source: Biomedicines. 2026 May 30;14(6):1250. doi: 10.3390/biomedicines14061250 (PMC13296294; doi:10.3390/biomedicines14061250)
Supplement: Supplementary file 1 [file biomedicines-14-01250-s001.zip › Supplementary File S2.xlsx]

## Sheet: Raw target data
SwissTargetPrediction
Target	Common name	Uniprot ID	ChEMBL ID	Target Class	Probability*	Known actives (3D/2D)
Serotonin transporter (by homology)	SLC6A4	P31645	CHEMBL228	Electrochemical transporter	0.101614	479 / 0
Sigma opioid receptor (by homology)	SIGMAR1	Q99720	CHEMBL287	Membrane receptor	0.101614	220 / 0
Norepinephrine transporter	SLC6A2	P23975	CHEMBL222	Electrochemical transporter	0.101614	368 / 0
Voltage-gated potassium channel subunit Kv1.5	KCNA5	P22460	CHEMBL4306	Voltage-gated ion channel	0.101614	25 / 0
Kappa Opioid receptor	OPRK1	P41145	CHEMBL237	Family A G protein-coupled receptor	0.101614	238 / 0
Histamine H1 receptor	HRH1	P35367	CHEMBL231	Family A G protein-coupled receptor	0.101614	52 / 0
Histamine H3 receptor	HRH3	Q9Y5N1	CHEMBL264	Family A G protein-coupled receptor	0.101614	37 / 0
Serotonin 1a (5-HT1a) receptor	HTR1A	P08908	CHEMBL214	Family A G protein-coupled receptor	0.101614	94 / 0
Dopamine D2 receptor (by homology)	DRD2	P14416	CHEMBL217	Family A G protein-coupled receptor	0.101614	258 / 0
Dopamine D3 receptor	DRD3	P35462	CHEMBL234	Family A G protein-coupled receptor	0.101614	147 / 0
ALK tyrosine kinase receptor	ALK	Q9UM73	CHEMBL4247	Kinase	0.101614	4 / 0
Alpha-1a adrenergic receptor (by homology)	ADRA1A	P35348	CHEMBL229	Family A G protein-coupled receptor	0.101614	58 / 0
Nociceptin receptor	OPRL1	P41146	CHEMBL2014	Family A G protein-coupled receptor	0.101614	127 / 0
Vesicular acetylcholine transporter	SLC18A3	Q16572	CHEMBL4767	Electrochemical transporter	0.101614	90 / 0
Monoamine oxidase B	MAOB	P27338	CHEMBL2039	Oxidoreductase	0.101614	2 / 0
Dipeptidyl peptidase IV	DPP4	P27487	CHEMBL284	Protease	0.101614	93 / 0
Neuronal acetylcholine receptor; alpha4/beta2	CHRNA4 CHRNB2	P43681 P17787	CHEMBL1907589	Ligand-gated ion channel	0.101614	34 / 0
Neuronal acetylcholine receptor protein alpha-7 subunit	CHRNA7	P36544	CHEMBL2492	Ligand-gated ion channel	0.101614	26 / 0
Dopamine D1 receptor	DRD1	P21728	CHEMBL2056	Family A G protein-coupled receptor	0.101614	35 / 0
Dopamine D4 receptor	DRD4	P21917	CHEMBL219	Family A G protein-coupled receptor	0.101614	76 / 0
Serotonin 2a (5-HT2a) receptor	HTR2A	P28223	CHEMBL224	Family A G protein-coupled receptor	0.101614	137 / 0
Serotonin 1b (5-HT1b) receptor	HTR1B	P28222	CHEMBL1898	Family A G protein-coupled receptor	0.101614	26 / 0
Serotonin 1d (5-HT1d) receptor	HTR1D	P28221	CHEMBL1983	Family A G protein-coupled receptor	0.101614	29 / 0
Beta-secretase 1	BACE1	P56817	CHEMBL4822	Protease	0.101614	174 / 0
MAP kinase p38 alpha	MAPK14	Q16539	CHEMBL260	Kinase	0.101614	41 / 0
Alpha-2a adrenergic receptor	ADRA2A	P08913	CHEMBL1867	Family A G protein-coupled receptor	0.101614	35 / 0
Dopamine D5 receptor	DRD5	P21918	CHEMBL1850	Family A G protein-coupled receptor	0.101614	6 / 0
Serotonin 7 (5-HT7) receptor	HTR7	P34969	CHEMBL3155	Family A G protein-coupled receptor	0.101614	43 / 0
Sodium channel protein type V alpha subunit	SCN5A	Q14524	CHEMBL1980	Voltage-gated ion channel	0.101614	8 / 0
Muscarinic acetylcholine receptor M4	CHRM4	P08173	CHEMBL1821	Family A G protein-coupled receptor	0.101614	48 / 0
Adrenergic receptor alpha-2	ADRA2C	P18825	CHEMBL1916	Family A G protein-coupled receptor	0.101614	37 / 0
Muscarinic acetylcholine receptor M2	CHRM2	P08172	CHEMBL211	Family A G protein-coupled receptor	0.101614	102 / 0
Muscarinic acetylcholine receptor M3	CHRM3	P20309	CHEMBL245	Family A G protein-coupled receptor	0.101614	80 / 0
Tyrosine-protein kinase JAK1	JAK1	P23458	CHEMBL2835	Kinase	0.101614	72 / 0
Cytochrome P450 51	CYP51A1	Q16850	CHEMBL3849	Cytochrome P450	0.101614	4 / 0
Serotonin 3a (5-HT3a) receptor	HTR3A	P46098	CHEMBL1899	Ligand-gated ion channel	0.101614	12 / 0
Urotensin II receptor	UTS2R	Q9UKP6	CHEMBL3764	Family A G protein-coupled receptor	0.101614	9 / 0
Androgen Receptor	AR	P10275	CHEMBL1871	Nuclear receptor	0.101614	84 / 0
Muscarinic acetylcholine receptor M5	CHRM5	P08912	CHEMBL2035	Family A G protein-coupled receptor	0.101614	37 / 0
Progesterone receptor	PGR	P06401	CHEMBL208	Nuclear receptor	0.101614	37 / 0
Muscarinic acetylcholine receptor M1	CHRM1	P11229	CHEMBL216	Family A G protein-coupled receptor	0.101614	93 / 0
Rho-associated protein kinase 2	ROCK2	O75116	CHEMBL2973	Kinase	0.101614	10 / 0
Serotonin 2b (5-HT2b) receptor	HTR2B	P41595	CHEMBL1833	Family A G protein-coupled receptor	0.101614	43 / 0
Histamine H2 receptor	HRH2	P25021	CHEMBL1941	Family A G protein-coupled receptor	0.101614	10 / 0
Serotonin 2c (5-HT2c) receptor	HTR2C	P28335	CHEMBL225	Family A G protein-coupled receptor	0.101614	81 / 0
Cytochrome P450 19A1	CYP19A1	P11511	CHEMBL1978	Cytochrome P450	0.101614	58 / 0
Serotonin 4 (5-HT4) receptor	HTR4	Q13639	CHEMBL1875	Family A G protein-coupled receptor	0.101614	12 / 0
11-beta-hydroxysteroid dehydrogenase 1	HSD11B1	P28845	CHEMBL4235	Enzyme	0.101614	84 / 0
C-X-C chemokine receptor type 3	CXCR3	P49682	CHEMBL4441	Family A G protein-coupled receptor	0.101614	1 / 0
Bromodomain adjacent to zinc finger domain protein 2B	BAZ2B	Q9UIF8	CHEMBL1741220	Reader	0.101614	6 / 0
Tyrosine-protein kinase JAK3	JAK3	P52333	CHEMBL2148	Kinase	0.101614	49 / 0
Tyrosine-protein kinase JAK2	JAK2	O60674	CHEMBL2971	Kinase	0.101614	66 / 0
Bromodomain adjacent to zinc finger domain protein 2A	BAZ2A	Q9UIF9	CHEMBL3108642	Reader	0.101614	6 / 0
Tyrosine-protein kinase TYK2	TYK2	P29597	CHEMBL3553	Kinase	0.101614	29 / 0
Dipeptidyl peptidase VIII	DPP8	Q6V1X1	CHEMBL4657	Protease	0.101614	13 / 0
Dipeptidyl peptidase IX	DPP9	Q86TI2	CHEMBL4793	Protease	0.101614	11 / 0
Serotonin 6 (5-HT6) receptor	HTR6	P50406	CHEMBL3371	Family A G protein-coupled receptor	0	34 / 0
Delta opioid receptor	OPRD1	P41143	CHEMBL236	Family A G protein-coupled receptor	0	241 / 1
Bromodomain-containing protein 4	BRD4	O60885	CHEMBL1163125	Reader	0	20 / 0
Butyrylcholinesterase	BCHE	P06276	CHEMBL1914	Hydrolase	0	3 / 0
P-glycoprotein 1	ABCB1	P08183	CHEMBL4302	Primary active transporter	0	59 / 0
Leucine-rich repeat serine/threonine-protein kinase 2	LRRK2	Q5S007	CHEMBL1075104	Kinase	0	52 / 0
G protein-coupled receptor kinase 7	GRK7	Q8WTQ7	CHEMBL1075133	Kinase	0	2 / 0
Serine/threonine-protein kinase TAO2	TAOK2	Q9UL54	CHEMBL1075195	Kinase	0	2 / 0
Cyclin-dependent kinase-like 5	CDKL5	O76039	CHEMBL1163112	Kinase	0	2 / 0
Serine/threonine-protein kinase ICK	ICK	Q9UPZ9	CHEMBL1163126	Kinase	0	2 / 0
Serine/threonine-protein kinase PRP4 homolog	PRPF4B	Q13523	CHEMBL1908382	Enzyme	0	2 / 0
Phosphatidylinositol-4-phosphate 5-kinase type-1 gamma	PIP5K1C	O60331	CHEMBL1908383	Enzyme	0	2 / 0
Platelet-derived growth factor receptor beta	PDGFRB	P09619	CHEMBL1913	Kinase	0	4 / 0
Stem cell growth factor receptor	KIT	P10721	CHEMBL1936	Kinase	0	45 / 0
Tyrosine-protein kinase receptor FLT3	FLT3	P36888	CHEMBL1974	Kinase	0	47 / 0
Glucocorticoid receptor	NR3C1	P04150	CHEMBL2034	Nuclear receptor	0	105 / 0
Epidermal growth factor receptor erbB1	EGFR	P00533	CHEMBL203	Kinase	0	51 / 0
Serine/threonine-protein kinase PIM1	PIM1	P11309	CHEMBL2147	Kinase	0	42 / 0
Dual specificity mitogen-activated protein kinase kinase 6	MAP2K6	P52564	CHEMBL2171	Kinase	0	2 / 0
Dual-specificity tyrosine-phosphorylation regulated kinase 1A	DYRK1A	Q13627	CHEMBL2292	Kinase	0	6 / 0
Ribosomal protein S6 kinase alpha 3	RPS6KA3	P51812	CHEMBL2345	Kinase	0	3 / 0
Myosin light chain kinase, smooth muscle	MYLK	Q15746	CHEMBL2428	Kinase	0	2 / 0
Serine/threonine-protein kinase AKT2	AKT2	P31751	CHEMBL2431	Kinase	0	2 / 0
Death-associated protein kinase 3	DAPK3	O43293	CHEMBL2468	Kinase	0	2 / 0
Serine/threonine-protein kinase Chk2	CHEK2	O96017	CHEMBL2527	Kinase	0	2 / 0
3-phosphoinositide dependent protein kinase-1	PDPK1	O15530	CHEMBL2534	Kinase	0	6 / 0
Ribosomal protein S6 kinase alpha 1	RPS6KA1	Q15418	CHEMBL2553	Kinase	0	4 / 0
Death-associated protein kinase 1	DAPK1	P53355	CHEMBL2558	Kinase	0	2 / 0
Tyrosine-protein kinase LCK	LCK	P06239	CHEMBL258	Kinase	0	4 / 0
Protein kinase C iota	PRKCI	P41743	CHEMBL2598	Kinase	0	2 / 0
Glycogen synthase kinase-3 beta	GSK3B	P49841	CHEMBL262	Kinase	0	25 / 0
CaM kinase II	CAMK2D	Q13557	CHEMBL2801	Kinase	0	3 / 0
Mitogen-activated protein kinase kinase kinase 9	MAP3K9	P80192	CHEMBL2872	Kinase	0	2 / 0
cGMP-dependent protein kinase 2	PRKG2	Q13237	CHEMBL2896	Kinase	0	2 / 0
Dual specificity mitogen-activated protein kinase kinase 4	MAP2K4	P45985	CHEMBL2897	Kinase	0	3 / 0
cAMP-dependent protein kinase beta-1 catalytic subunit	PRKACB	P22694	CHEMBL2918	Kinase	0	2 / 0
Protein kinase C gamma	PRKCG	P05129	CHEMBL2938	Kinase	0	13 / 0
Protein kinase C delta	PRKCD	Q05655	CHEMBL2996	Kinase	0	17 / 0
Protein kinase C alpha	PRKCA	P17252	CHEMBL299	Kinase	0	16 / 0
Protein kinase N2	PKN2	Q16513	CHEMBL3032	Kinase	0	2 / 0
Protein kinase C beta	PRKCB	P05771	CHEMBL3045	Kinase	0	16 / 0
Cyclin-dependent kinase 7	CDK7	P50613	CHEMBL3055	Kinase	0	3 / 0
Death-associated protein kinase 2	DAPK2	Q9UIK4	CHEMBL3123	Kinase	0	2 / 0
Ribosomal protein S6 kinase alpha 4	RPS6KA4	O75676	CHEMBL3125	Kinase	0	3 / 0

## Sheet: P>0 target
SwissTargetPrediction
Target	Common name	Uniprot ID	ChEMBL ID	Target Class	Probability*	Known actives (3D/2D)
Serotonin transporter (by homology)	SLC6A4	P31645	CHEMBL228	Electrochemical transporter	0.101614	479 / 0
Sigma opioid receptor (by homology)	SIGMAR1	Q99720	CHEMBL287	Membrane receptor	0.101614	220 / 0
Norepinephrine transporter	SLC6A2	P23975	CHEMBL222	Electrochemical transporter	0.101614	368 / 0
Voltage-gated potassium channel subunit Kv1.5	KCNA5	P22460	CHEMBL4306	Voltage-gated ion channel	0.101614	25 / 0
Kappa Opioid receptor	OPRK1	P41145	CHEMBL237	Family A G protein-coupled receptor	0.101614	238 / 0
Histamine H1 receptor	HRH1	P35367	CHEMBL231	Family A G protein-coupled receptor	0.101614	52 / 0
Histamine H3 receptor	HRH3	Q9Y5N1	CHEMBL264	Family A G protein-coupled receptor	0.101614	37 / 0
Serotonin 1a (5-HT1a) receptor	HTR1A	P08908	CHEMBL214	Family A G protein-coupled receptor	0.101614	94 / 0
Dopamine D2 receptor (by homology)	DRD2	P14416	CHEMBL217	Family A G protein-coupled receptor	0.101614	258 / 0
Dopamine D3 receptor	DRD3	P35462	CHEMBL234	Family A G protein-coupled receptor	0.101614	147 / 0
ALK tyrosine kinase receptor	ALK	Q9UM73	CHEMBL4247	Kinase	0.101614	4 / 0
Alpha-1a adrenergic receptor (by homology)	ADRA1A	P35348	CHEMBL229	Family A G protein-coupled receptor	0.101614	58 / 0
Nociceptin receptor	OPRL1	P41146	CHEMBL2014	Family A G protein-coupled receptor	0.101614	127 / 0
Vesicular acetylcholine transporter	SLC18A3	Q16572	CHEMBL4767	Electrochemical transporter	0.101614	90 / 0
Monoamine oxidase B	MAOB	P27338	CHEMBL2039	Oxidoreductase	0.101614	2 / 0
Dipeptidyl peptidase IV	DPP4	P27487	CHEMBL284	Protease	0.101614	93 / 0
Neuronal acetylcholine receptor; alpha4/beta2	CHRNA4 CHRNB2	P43681 P17787	CHEMBL1907589	Ligand-gated ion channel	0.101614	34 / 0
Neuronal acetylcholine receptor protein alpha-7 subunit	CHRNA7	P36544	CHEMBL2492	Ligand-gated ion channel	0.101614	26 / 0
Dopamine D1 receptor	DRD1	P21728	CHEMBL2056	Family A G protein-coupled receptor	0.101614	35 / 0
Dopamine D4 receptor	DRD4	P21917	CHEMBL219	Family A G protein-coupled receptor	0.101614	76 / 0
Serotonin 2a (5-HT2a) receptor	HTR2A	P28223	CHEMBL224	Family A G protein-coupled receptor	0.101614	137 / 0
Serotonin 1b (5-HT1b) receptor	HTR1B	P28222	CHEMBL1898	Family A G protein-coupled receptor	0.101614	26 / 0
Serotonin 1d (5-HT1d) receptor	HTR1D	P28221	CHEMBL1983	Family A G protein-coupled receptor	0.101614	29 / 0
Beta-secretase 1	BACE1	P56817	CHEMBL4822	Protease	0.101614	174 / 0
MAP kinase p38 alpha	MAPK14	Q16539	CHEMBL260	Kinase	0.101614	41 / 0
Alpha-2a adrenergic receptor	ADRA2A	P08913	CHEMBL1867	Family A G protein-coupled receptor	0.101614	35 / 0
Dopamine D5 receptor	DRD5	P21918	CHEMBL1850	Family A G protein-coupled receptor	0.101614	6 / 0
Serotonin 7 (5-HT7) receptor	HTR7	P34969	CHEMBL3155	Family A G protein-coupled receptor	0.101614	43 / 0
Sodium channel protein type V alpha subunit	SCN5A	Q14524	CHEMBL1980	Voltage-gated ion channel	0.101614	8 / 0
Muscarinic acetylcholine receptor M4	CHRM4	P08173	CHEMBL1821	Family A G protein-coupled receptor	0.101614	48 / 0
Adrenergic receptor alpha-2	ADRA2C	P18825	CHEMBL1916	Family A G protein-coupled receptor	0.101614	37 / 0
Muscarinic acetylcholine receptor M2	CHRM2	P08172	CHEMBL211	Family A G protein-coupled receptor	0.101614	102 / 0
Muscarinic acetylcholine receptor M3	CHRM3	P20309	CHEMBL245	Family A G protein-coupled receptor	0.101614	80 / 0
Tyrosine-protein kinase JAK1	JAK1	P23458	CHEMBL2835	Kinase	0.101614	72 / 0
Cytochrome P450 51	CYP51A1	Q16850	CHEMBL3849	Cytochrome P450	0.101614	4 / 0
Serotonin 3a (5-HT3a) receptor	HTR3A	P46098	CHEMBL1899	Ligand-gated ion channel	0.101614	12 / 0
Urotensin II receptor	UTS2R	Q9UKP6	CHEMBL3764	Family A G protein-coupled receptor	0.101614	9 / 0
Androgen Receptor	AR	P10275	CHEMBL1871	Nuclear receptor	0.101614	84 / 0
Muscarinic acetylcholine receptor M5	CHRM5	P08912	CHEMBL2035	Family A G protein-coupled receptor	0.101614	37 / 0
Progesterone receptor	PGR	P06401	CHEMBL208	Nuclear receptor	0.101614	37 / 0
Muscarinic acetylcholine receptor M1	CHRM1	P11229	CHEMBL216	Family A G protein-coupled receptor	0.101614	93 / 0
Rho-associated protein kinase 2	ROCK2	O75116	CHEMBL2973	Kinase	0.101614	10 / 0
Serotonin 2b (5-HT2b) receptor	HTR2B	P41595	CHEMBL1833	Family A G protein-coupled receptor	0.101614	43 / 0
Histamine H2 receptor	HRH2	P25021	CHEMBL1941	Family A G protein-coupled receptor	0.101614	10 / 0
Serotonin 2c (5-HT2c) receptor	HTR2C	P28335	CHEMBL225	Family A G protein-coupled receptor	0.101614	81 / 0
Cytochrome P450 19A1	CYP19A1	P11511	CHEMBL1978	Cytochrome P450	0.101614	58 / 0
Serotonin 4 (5-HT4) receptor	HTR4	Q13639	CHEMBL1875	Family A G protein-coupled receptor	0.101614	12 / 0
11-beta-hydroxysteroid dehydrogenase 1	HSD11B1	P28845	CHEMBL4235	Enzyme	0.101614	84 / 0
C-X-C chemokine receptor type 3	CXCR3	P49682	CHEMBL4441	Family A G protein-coupled receptor	0.101614	1 / 0
Bromodomain adjacent to zinc finger domain protein 2B	BAZ2B	Q9UIF8	CHEMBL1741220	Reader	0.101614	6 / 0
Tyrosine-protein kinase JAK3	JAK3	P52333	CHEMBL2148	Kinase	0.101614	49 / 0
Tyrosine-protein kinase JAK2	JAK2	O60674	CHEMBL2971	Kinase	0.101614	66 / 0
Bromodomain adjacent to zinc finger domain protein 2A	BAZ2A	Q9UIF9	CHEMBL3108642	Reader	0.101614	6 / 0
Tyrosine-protein kinase TYK2	TYK2	P29597	CHEMBL3553	Kinase	0.101614	29 / 0
Dipeptidyl peptidase VIII	DPP8	Q6V1X1	CHEMBL4657	Protease	0.101614	13 / 0
Dipeptidyl peptidase IX	DPP9	Q86TI2	CHEMBL4793	Protease	0.101614	11 / 0
